# Supplementary material for: Molecular Epidemiology of New Delhi Metallo-β-Lactamase-Producing Escherichia coli in Food-Producing Animals in China
Source: Front Microbiol. 2022 Jul 1;13:912260. doi: 10.3389/fmicb.2022.912260 (PMC9284025; doi:10.3389/fmicb.2022.912260)
Supplement: Supplementary file 2 [file Table_1.XLSX]

## Sheet: Table S1
Areas	Location	Years	Origin	Sample number	NDM-positive
North China	Jiangsu	2015	Swine	50	2
North China	Henan	2015	Swine	22	0
North China	Heilongjiang	2015	Swine	59	0
North China	Jiangsu	2015	Poultry	16	1
North China	Henan	2015	Poultry	28	0
South China	Chongqing	2015	Swine	9	0
South China	Fujian	2015	Swine	60	0
South China	Guangdong	2015	Swine	79	0
South China	Chongqing	2015	Poultry	20	0
South China	Guangdong	2015	Poultry	183	5
			Sum	526	8
North China	Hebei	2016	Swine	31	2
North China	Jilin	2016	Swine	69	0
North China	Henan	2016	Swine	55	0
North China	Ningxia	2016	Swine	30	0
North China	Hebei	2016	Poultry	138	0
North China	Heilongjiang	2016	Poultry	203	6
North China	Shangdong	2016	Poultry	11	0
North China	Henan	2016	Poultry	93	2
South China	Guizhou	2016	Swine	32	0
South China	Anhui	2016	Poultry	50	2
South China	Hainan	2016	Poultry	100	0
			Sum	812	12
North China	Jiangsu	2017	Swine	67	7
North China	Jiangsu	2017	Environmental	22	0
North China	Henan	2017	Poultry	62	2
North China	Jiangsu	2017	Poultry	143	2
North China	Jiangsu	2017	Environmental	23	0
North China	Innermongolia	2017	Poultry	82	4
South China	Jiangxi	2017	Swine	140	4
South China	Jiangxi	2017	Environmental	27	1
South China	Fujian	2017	Swine	28	3
South China	Fujian	2017	Swine	80	1
South China	Fujian	2017	Environmental	33	3
South China	Guangdong	2017	Swine	89	5
South China	Jiangxi	2017	Swine	120	3
South China	Jiangxi	2017	Environmental	23	1
South China	Guangxi	2017	Swine	172	12
South China	Guangdong	2017	Poultry	31	0
South China	Fujian	2017	Poultry	31	0
South China	Guangxi	2017	Poultry	120	10
South China	Guangxi	2017	Poultry	140	10
			Sum	1433	68
