# Supplementary material for: Molecular Epidemiology of New Delhi Metallo-β-Lactamase-Producing Escherichia coli in Food-Producing Animals in China
Source: Front Microbiol. 2022 Jul 1;13:912260. doi: 10.3389/fmicb.2022.912260 (PMC9284025; doi:10.3389/fmicb.2022.912260)
Supplement: Supplementary file 3 [file Table_2.XLSX]

## Sheet: Table S2
Isolates	Species	Conjugation	Location	Years	Origin	Source	Types of NDM	Plasmid Type	MIC
									AMK	GEN	MEM	IMP	ERT	CTX	CAZ	FOX	ATM	FOS	CS	TET	TGC	CIP	SXT	FFC
JS29-3	Escherichia coli	Yes	Jiangsu	2015	Swine	Feces	NDM-5	IncX3	64	>256	32	32	>64	128	128	>128	16	64	8	128	0.5	32	>320	128
JS32-1	Escherichia coli	Yes	Jiangsu	2015	Swine	Feces	NDM-5	Untypable	4	1	4	16	>64	256	128	>128	0.5	128	0.5	64	0.5	2	>320	256
FSCK25-1	Escherichia coli	Yes	Guangdong	2015	Swine	Feces	NDM-5	IncF	>256	>256	16	8	>64	128	128	>128	0.25	128	0.125	128	0.0625	0.03	>320	128
FSCK25-4	Escherichia coli	Yes	Guangdong	2015	Swine	Feces	NDM-5	IncX3	2	2	32	16	>64	64	128	>128	0.25	64	0.125	2	0.0625	0.015	>320	128
FS8-1	Escherichia coli	No	Guangdong	2015	Swine	Feces	NDM-5	IncX3	>256	128	16	8	>64	256	128	>128	16	>256	8	128	0.25	0.03	>320	128
FS21-4	Escherichia coli	Yes	Guangdong	2015	Swine	Feces	NDM-5	IncF	>256	>256	32	16	>64	>256	>256	>128	16	128	0.25	4	1	32	>320	8
FS24-1	Escherichia coli	Yes	Guangdong	2015	Swine	Feces	NDM-5	IncX3	64	256	64	8	>64	>255	>256	128	64	4	1	32	4	64	>320	128
YZ-7	Escherichia coli	Yes	Jiangsu	2015	Poultry	Feces	NDM-5	IncX3	4	2	16	4	16	128	>256	>256	32	>256	0.5	256	1	32	>320	128
HB14-1	Escherichia coli	No	Hebei	2016	Swine	Feces	NDM-4	IncA/C	2	64	64	>64	>64	>256	>256	>256	>256	>512	8	>256	0.25	64	>320	256
HB14-3	Escherichia coli	Yes	Hebei	2016	Swine	Feces	NDM-5	Untypable	2	64	64	>64	>64	>256	>256	>256	>256	>512	8	>256	0.25	64	>320	256
HLJ255	Escherichia coli	Yes	Heilongjiang	2016	Poultry	Feces	NDM-1	Untypable	>256	>256	16	>64	>64	128	>256	256	64	>512	8	>256	2	32	>320	>256
HLJ233	Escherichia coli	Yes	Heilongjiang	2016	Poultry	Feces	NDM-1	IncX3	>256	>256	32	>64	>64	256	>256	>256	0.125	>512	4	256	1	64	>320	>256
HLJ250	Escherichia coli	Yes	Heilongjiang	2016	Poultry	Feces	NDM-5	IncX3	16	2	16	>64	>64	128	>256	256	16	>512	8	128	0.5	16	>320	256
HLJ267-2	Escherichia coli	Yes	Heilongjiang	2016	Poultry	Feces	NDM-5	IncA/C	>256	>256	16	>64	>64	256	>256	>256	1	>512	8	256	1	64	>320	>256
HLJ232	Escherichia coli	Yes	Heilongjiang	2016	Poultry	Feces	NDM-5	IncX3	1	16	>64	4	>64	128	64	128	16	>512	1	>256	8	32	>320	128
HLJ284	Escherichia coli	Yes	Heilongjiang	2016	Poultry	Feces	NDM-5	IncX3	2	64	16	16	>64	256	>256	256	1	>512	0.5	>256	1	16	>320	8
HN64	Escherichia coli	No	Henan	2016	Poultry	Feces	NDM-4	Untypable	2	1	4	32	>64	128	128	32	0.06	>256	64	>256	8	2	>320	>256
HN68-2	Escherichia coli	Yes	Henan	2016	Poultry	Feces	NDM-5	IncX3	4	64	64	16	>64	>256	>256	>256	>256	>512	0.5	>256	1	128	>320	8
AH48-2	Citrobacter. sp	Yes	Anhui	2016	Poultry	Feces	NDM-5	Untypable	2	128	32	>64	>64	128	>256	>256	2	<16	1	256	8	32	>320	>256
AH78-1	Escherichia coli	Yes	Anhui	2016	Poultry	Feces	NDM-5	IncF	2	1	16	>64	>64	>256	>256	>256	16	4	0.5	256	1	16	>320	8
YZ1	Escherichia coli	Yes	Jiangsu	2017	Swine	Feces	NDM-5	Untypable	4	64	8	32	32	64	>256	256	0.03	2	<0.0125	128	0.5	0.5	>320	64
YZ4	Escherichia coli	Yes	Jiangsu	2017	Swine	Feces	NDM-5	Untypable	4	64	4	16	32	256	>256	256	0.06	4	0.25	128	0.5	2	>320	128
YZ12	Escherichia coli	Yes	Jiangsu	2017	Swine	Feces	NDM-5	IncX3	>256	>256	8	16	64	>256	>256	>256	16	32	<0.0125	256	0.5	2	>320	4
YZ14	Escherichia coli	Yes	Jiangsu	2017	Swine	Feces	NDM-5	IncX3	2	64	8	8	32	16	>256	>256	0.06	2	<0.0125	64	0.25	0.5	>320	4
YZ17-1	Escherichia coli	Yes	Jiangsu	2017	Swine	Feces	NDM-5	IncX3	4	32	8	16	64	128	>256	>256	0.12	4	0.25	64	0.5	2	10	8
YZ17-2	Escherichia coli	Yes	Jiangsu	2017	Swine	Feces	NDM-5	IncX3	2	32	16	16	>64	128	>256	>256	0.12	8	0.25	128	0.25	1	10	4
YZ26-1	Escherichia coli	Yes	Jiangsu	2017	Swine	Feces	NDM-5	IncX3	4	64	8	16	64	256	>256	>256	0.06	64	0.25	128	0.25	0.5	>320	128
HN1	Escherichia coli	Yes	Henan	2017	Poultry	Feces	NDM-5	IncX3	2	0.5	4	16	32	256	>256	>256	0.06	1	0.25	128	0.5	1	>320	4
HN53-1	K. pneumoniae	Yes	Henan	2017	Poultry	Feces	NDM-5	Untypable	>256	0.5	>64	32	>64	>256	>256	>256	>256	>256	0.25	128	0.5	256	>320	>256
JS100-2	K. pneumoniae	Yes	Jiangsu	2017	Poultry	Feces	NDM-5	IncX3	>256	256	8	64	>64	>256	>256	>256	>256	>256	<0.0125	>256	4	>256	>320	>256
JS77-1	Escherichia coli	Yes	Jiangsu	2017	Poultry	Feces	NDM-5	IncX3	8	1	16	32	64	256	>256	>256	0.12	2	0.25	128	0.25	2	>320	4
NMF5-2	Escherichia coli	Yes	Innermongolia	2017	Poultry	Feces	NDM-5	IncX3	16	0.5	16	32	64	256	>256	>256	0.06	1	<0.0125	128	0.25	1	>320	4
BW1-1	Escherichia coli	Yes	Innermongolia	2017	Sewage	Sewage	NDM-5	IncX3	2	32	16	32	>64	>256	>256	>256	0.06	4	0.25	256	0.5	4	>320	256
NMM3	Escherichia coli	Yes	Innermongolia	2017	Poultry	Feces	NDM-5	IncX3	4	8	32	>64	>64	>256	>256	>256	>256	>256	<0.0125	256	0.5	2	>320	>256
NMM5	Escherichia coli	No	Innermongolia	2017	Poultry	Feces	NDM-5	IncX3	2	32	8	8	64	256	>256	>256	0.12	1	0.25	256	1	1	>320	4
GP19-1	Escherichia coli	Yes	Jiangxi	2017	Swine	Feces	NDM-5	IncX3	>256	128	32	>64	>64	256	>256	>256	2	16	<0.0125	256	8	16	>320	256
GP44	Escherichia coli	Yes	Jiangxi	2017	Swine	Feces	NDM-5	IncX3	>256	32	>64	64	64	>256	>256	>256	0.06	2	8	256	0.5	4	>320	256
GP54	Escherichia coli	Yes	Jiangxi	2017	Swine	Feces	NDM-5	IncX3	>256	256	16	32	64	256	>256	>256	0.06	2	0.25	256	0.25	32	>320	256
GP58	Escherichia coli	Yes	Jiangxi	2017	Swine	Feces	NDM-5	IncX3	16	2	8	16	32	256	>256	>256	0.12	2	0.25	1	0.5	32	5	4
GXR2	Escherichia coli	Yes	Jiangxi	2017	Soil	Soil	NDM-5	IncX3	>256	>256	8	32	>64	256	>256	>256	0.12	2	0.25	32	0.5	128	>320	256
LHB12	Escherichia coli	Yes	Jiangxi	2017	Swine	Feces	NDM-5	InHI2	>256	64	>64	64	>64	>256	>256	>256	>256	>256	8	128	1	>256	>320	256
LHB9	Escherichia coli	Yes	Jiangxi	2017	Swine	Feces	NDM-5	Untypable	>256	>256	16	16	>64	>256	>256	>256	>256	64	8	256	0.5	>256	>320	256
LHBR2-1	Escherichia coli	Yes	Jiangxi	2017	Swine	Feces	NDM-5	IncX3	2	1	4	16	32	256	>256	>256	0.06	2	0.25	256	0.5	1	>320	>256
LHV4-1	Escherichia coli	Yes	Jiangxi	2017	Swine	Feces	NDM-5	IncX3	>256	64	16	16	>64	128	>256	>256	0.03	1	<0.0125	128	0.12	0.03	>320	64
XFYS4	Escherichia coli	Yes	Fujian	2017	Soil	Soil	NDM-5	IncX3	8	128	16	>64	>64	256	>256	128	0.06	64	<0.0125	256	4	16	>320	256
XFYV1	K. pneumoniae	Yes	Fujian	2017	Sewage	Sewage	NDM-5	IncX3	>256	>256	8	16	32	>256	>256	>256	0.5	1	0.25	256	0.5	256	>320	>256
XFYW3	K. pneumoniae	Yes	Fujian	2017	Sewage	Sewage	NDM-5	IncX3	>256	4	8	32	64	256	>256	>256	0.12	2	8	256	0.5	16	>320	>256
XFYM3	K. pneumoniae	No	Fujian	2017	Swine	Feces	NDM-5	IncX3	4	128	8	16	32	256	>256	256	0.06	4	<0.0125	4	0.5	0.5	>320	64
FJ12-1	Escherichia coli	Yes	Fujian	2017	Swine	Feces	NDM-5	IncF	8	32	16	4	>64	>256	>256	128	128	4	4	256	1	32	>320	>256
FJ12-2	Escherichia coli	Yes	Fujian	2017	Swine	Feces	NDM-5	Untypable	8	256	16	4	>64	>256	>256	>256	8	8	0.25	256	4	>256	>320	>256
FJ2-3	K. pneumoniae	Yes	Fujian	2017	Swine	Feces	NDM-5	Untypable	>256	>256	32	32	>64	>256	>256	>256	64	128	8	256	2	>256	>320	>256
JZ33	Escherichia coli	No	Guangdong	2017	Swine	Feces	NDM-5	Untypable	16	4	>64	>64	>64	128	16	>256	128	256	4	256	4	4	20	256
JZ37	Escherichia coli	No	Guangdong	2017	Swine	Feces	NDM-5	Untypable	256	64	64	>64	>64	128	16	>256	128	256	2	256	4	32	320	256
JZ38	Escherichia coli	Yes	Guangdong	2017	Swine	Feces	NDM-5	InHI2	8	8	64	>64	>64	>256	>256	>256	0.25	4	0.25	256	1	256	>320	256
JZ41-2	Escherichia coli	Yes	Guangdong	2017	Swine	Feces	NDM-5	Untypable	>256	128	>64	>64	>64	128	16	>256	128	256	2	256	2	4	40	128
JZ48-1	Escherichia coli	Yes	Guangdong	2017	Swine	Feces	NDM-5	InHI2	8	8	64	>64	>64	>256	>256	>256	0.25	4	0.25	256	1	4	>320	256
G3M3-2	Escherichia coli	Yes	Guangxi	2017	Swine	Feces	NDM-5	IncX3	4	0.5	8	16	>64	>256	>256	>256	32	128	8	256	1	32	>320	>256
G3M12	Escherichia coli	Yes	Guangxi	2017	Swine	Feces	NDM-5	IncX3	1	0.5	4	4	32	128	>256	>256	8	1	0.25	128	1	32	>320	256
G3M14	Escherichia coli	Yes	Guangxi	2017	Swine	Feces	NDM-5	IncX3	2	1	8	16	32	256	>256	64	16	>256	8	>256	2	16	>320	>256
G3P2-1	Escherichia coli	Yes	Guangxi	2017	Swine	Feces	NDM-5	IncX3	1	1	8	4	16	256	>256	>256	0.06	1	8	256	1	32	>320	8
G3P6	Escherichia coli	Yes	Guangxi	2017	Swine	Feces	NDM-5	IncX3	4	0.5	8	16	64	>256	>256	>256	0.12	8	0.5	256	0.5	4	>320	256
G3P7-2	Escherichia coli	Yes	Guangxi	2017	Swine	Feces	NDM-5	IncX3	2	1	4	8	64	256	>256	>256	16	>256	0.25	256	1	>256	>320	>256
G3P8-1	Escherichia coli	Yes	Guangxi	2017	Swine	Feces	NDM-5	IncX3	2	1	4	16	32	128	>256	>256	8	2	8	128	1	64	>320	256
G3P10	Escherichia coli	No	Guangxi	2017	Swine	Feces	NDM-5	IncF	2	1	4	16	32	256	>256	>256	0.06	4	8	256	0.03	128	>320	>256
G3P13	Escherichia coli	Yes	Guangxi	2017	Swine	Feces	NDM-5	IncX3	2	0.5	4	4	64	128	>256	>256	16	>256	8	256	2	16	>320	>256
G3P15-1	Escherichia coli	No	Guangxi	2017	Swine	Feces	NDM-5	IncX3	2	1	8	16	32	256	>256	>256	32	>256	8	>256	2	8	>320	256
G3X1	Escherichia coli	Yes	Guangxi	2017	Swine	Feces	NDM-5	IncX3	2	16	4	8	32	256	>256	256	0.06	4	0.25	4	0.5	4	160	16
G3X6	Escherichia coli	Yes	Guangxi	2017	Swine	Feces	NDM-5	IncX3	2	0.5	4	4	64	256	>256	>256	32	256	4	256	1	32	>320	>256
FCG38	Escherichia coli	Yes	Guangxi	2017	Poultry	Feces	NDM-5	IncX3	4	1	8	4	64	>256	>256	>256	0.12	8	0.5	128	0.25	4	>320	4
FCG47-1	Escherichia coli	Yes	Guangxi	2017	Poultry	Feces	NDM-5	InHI2	>256	>256	16	16	>64	>256	>256	>256	32	32	0.25	256	1	4	>320	4
FCG48-1	Escherichia coli	Yes	Guangxi	2017	Poultry	Feces	NDM-5	IncX3	>256	>256	4	8	32	256	>256	>256	64	32	0.25	128	0.25	32	320	256
FCG49	Escherichia coli	Yes	Guangxi	2017	Poultry	Feces	NDM-5	IncX3	>256	>256	64	4	>64	>256	>256	>256	>256	>256	0.25	256	1	256	>320	>256
FCG81	Escherichia coli	Yes	Guangxi	2017	Poultry	Feces	NDM-5	IncX3	>256	32	16	4	>64	>256	>256	>256	16	64	0.25	128	0.25	128	>320	>256
FCG113-1	Escherichia coli	Yes	Guangxi	2017	Poultry	Feces	NDM-5	IncX3	4	0.5	4	8	16	64	>256	256	0.06	2	<0.0125	128	0.5	0.03	>320	8
FCG113-2	Escherichia coli	No	Guangxi	2017	Poultry	Feces	NDM-5	IncX3	4	1	32	32	>64	256	>256	>256	0.12	128	0.5	256	1	0.12	>320	>256
FCG115	Escherichia coli	Yes	Guangxi	2017	Poultry	Feces	NDM-5	IncX3	4	0.5	32	16	>64	256	>256	>256	0.12	8	0.25	256	0.5	64	>320	256
FCG116	Escherichia coli	Yes	Guangxi	2017	Poultry	Feces	NDM-5	IncX3	>256	>256	16	16	>64	256	>256	>256	32	4	0.25	256	0.5	64	>320	>256
FCG120	Escherichia coli	Yes	Guangxi	2017	Poultry	Feces	NDM-5	IncX3	4	32	8	32	>64	>256	>256	>256	128	8	0.5	256	1	128	>320	>256
GQ35-1	Escherichia coli	Yes	Guangxi	2017	Poultry	Feces	NDM-5	IncX3	4	64	16	64	>64	>256	>256	>256	64	128	0.25	256	1	>256	>320	>256
GQ48	Escherichia coli	Yes	Guangxi	2017	Poultry	Feces	NDM-5	IncX3	4	0.5	16	32	>64	256	>256	>256	0.12	4	0.25	256	1	4	>320	256
GQ94	Escherichia coli	Yes	Guangxi	2017	Poultry	Feces	NDM-5	IncX3	2	16	8	16	64	256	>256	>256	0.25	2	<0.0125	256	0.5	4	>320	>256
GQ95	Escherichia coli	Yes	Guangxi	2017	Poultry	Feces	NDM-5	IncX3	8	32	>64	16	64	256	>256	>256	0.12	4	<0.0125	256	0.5	64	>320	256
GQ148-1	Escherichia coli	Yes	Guangxi	2017	Poultry	Feces	NDM-5	IncX3	2	4	32	64	>64	256	>256	>256	2	128	0.25	128	1	>256	>320	8
GQ150-1	Escherichia coli	Yes	Guangxi	2017	Poultry	Feces	NDM-5	IncX3	>256	>256	8	16	>64	>256	>256	>256	16	128	0.25	256	1	64	>320	>256
GQ152	Escherichia coli	Yes	Guangxi	2017	Poultry	Feces	NDM-5	IncX3	2	0.5	4	8	32	128	>256	>256	0.06	2	0.25	128	0.5	1	>320	64
GQ176-1	Escherichia coli	Yes	Guangxi	2017	Poultry	Feces	NDM-5	IncX3	2	0.5	8	8	>64	>256	>256	>256	32	2	<0.0125	256	0.5	2	>320	>256
GQ182-1	Escherichia coli	No	Guangxi	2017	Poultry	Feces	NDM-5	IncX3	1	64	8	16	>64	>256	>256	>256	32	1	<0.0125	256	1	>256	>320	256
GQ256	Escherichia coli	No	Guangxi	2017	Poultry	Feces	NDM-5	IncX3	256	64	64	>64	>64	128	64	>256	>256	256	8	64	2	8	10	>256
